# Supplementary material for: A new species of the genus Karschia Walter, 1889 (Solifugae, Karschiidae) from China
Source: Zookeys. 2026 Feb 13;1269:181–97. doi: 10.3897/zookeys.1269.180913 (PMC12924055; doi:10.3897/zookeys.1269.180913)
Supplement: XML Treatment for Karschia (Karschia) baii [file zookeys.1269.180913-treatment1.xml]

<!DOCTYPE tp:taxon-treatment
  PUBLIC "-//TaxonX//DTD Taxonomic Treatment Publishing DTD v0 20100105//EN" "tax-treatment-NSO.dtd">
<tp:taxon-treatment xmlns:tp="http://www.plazi.org/taxpub"><tp:treatment-meta><kwd-group><label>Taxon classification</label><kwd>
                <named-content content-type="kingdom">Animalia</named-content>
              </kwd><kwd>
                <named-content content-type="order">Solifugae</named-content>
              </kwd><kwd>
                <named-content content-type="family">Karschiidae</named-content>
              </kwd></kwd-group><mixed-citation publication-type="journal"><person-group><name><surname>Chen</surname><given-names>Aidie</given-names></name><name><surname>Fan</surname><given-names>Wenlong</given-names></name><name><surname>Zhang</surname><given-names>Feng</given-names></name></person-group><article-title>A new species of the genus <italic><tp:taxon-name><tp:taxon-name-part taxon-name-part-type="genus" reg="Karschia">Karschia</tp:taxon-name-part></tp:taxon-name></italic> Walter, 1889 (<tp:taxon-name><tp:taxon-name-part taxon-name-part-type="order" reg="Solifugae">Solifugae</tp:taxon-name-part></tp:taxon-name>, <tp:taxon-name><tp:taxon-name-part taxon-name-part-type="family" reg="Karschiidae">Karschiidae</tp:taxon-name-part></tp:taxon-name>) from China</article-title><source>Zookeys</source><day>13</day><month>02</month><year>2026</year><volume>1269</volume><fpage>181</fpage><lpage>197</lpage><pub-id pub-id-type="doi">10.3897/zookeys.1269.180913</pub-id></mixed-citation></tp:treatment-meta><tp:nomenclature><tp:taxon-name><object-id xmlns:xlink="http://www.w3.org/1999/xlink" content-type="arpha" xlink:type="simple">224648AD-C184-5202-98AA-8A057E795D23</object-id>
                    		<tp:taxon-name-part taxon-name-part-type="genus" reg="Karschia">Karschia</tp:taxon-name-part> (<tp:taxon-name-part taxon-name-part-type="subgenus" reg="Karschia">Karschia</tp:taxon-name-part>) <tp:taxon-name-part taxon-name-part-type="species" reg="baii">baii</tp:taxon-name-part>
                    	
                    		<object-id xmlns:xlink="http://www.w3.org/1999/xlink" content-type="zoobank" xlink:type="simple">https://zoobank.org/657C39BF-5E79-4791-985F-22EA84815BCD</object-id>
                    	</tp:taxon-name><tp:taxon-status xmlns:xlink="http://www.w3.org/1999/xlink" xlink:type="simple">sp. nov.</tp:taxon-status><xref ref-type="fig" rid="F1">Figs 1</xref><xref ref-type="fig" rid="F2">, 2</xref><xref ref-type="fig" rid="F3">, 3</xref><xref ref-type="fig" rid="F4">, 4</xref><xref ref-type="fig" rid="F5">, 5</xref><xref ref-type="fig" rid="F6">, 6</xref><xref ref-type="fig" rid="F7">, 7</xref><xref ref-type="fig" rid="F8">, 8</xref><xref ref-type="fig" rid="F9">, 9</xref><xref ref-type="fig" rid="F10">, 10</xref><xref ref-type="fig" rid="F11">, 11</xref><xref ref-type="fig" rid="F12">, 12</xref><xref ref-type="table" rid="T1">, Table 1</xref></tp:nomenclature><tp:treatment-sec sec-type="Material examined"><title>Material examined.</title><p><bold><italic>Holotype</italic></bold>: • ♂ (<abbrev xmlns:xlink="http://www.w3.org/1999/xlink" content-type="institution" xlink:title="Museum of Hebei University" xlink:type="simple">MHBU</abbrev>-Sol-2025-164-1), China: Gansu Province, Jiuquan City, Aksai Kazakh Autonomous County, <named-content xmlns:xlink="http://www.w3.org/1999/xlink" content-type="dwc:verbatimCoordinates" xlink:type="simple">39.436788°N, 94.271840°E</named-content>, altitude 2450.19 m, 15 May 2025, leg. Wenlong Fan, Haibin Zhang, and Chang Liu. <bold><italic>Paratypes</italic></bold>: • 9♂♂ (<abbrev xmlns:xlink="http://www.w3.org/1999/xlink" content-type="institution" xlink:title="Museum of Hebei University" xlink:type="simple">MHBU</abbrev>-Sol-2025-164-2), 6♀♀ (<abbrev xmlns:xlink="http://www.w3.org/1999/xlink" content-type="institution" xlink:title="Museum of Hebei University" xlink:type="simple">MHBU</abbrev>-Sol-2025-164-3), same data as holotype; • 2♀♀ (<abbrev xmlns:xlink="http://www.w3.org/1999/xlink" content-type="institution" xlink:title="Museum of Hebei University" xlink:type="simple">MHBU</abbrev>-Sol-2019-12-32), CHINA: Gansu Province, Jiuquan City, Subei Mongol Autonomous County, Annanba Nature Reserve, Wushikate, <named-content xmlns:xlink="http://www.w3.org/1999/xlink" content-type="dwc:verbatimCoordinates" xlink:type="simple">39.2361°N, 92.3392°E</named-content>, altitude 2240 m, 17 July 2019, leg. Xinglong Bai; • 1♀ (<abbrev xmlns:xlink="http://www.w3.org/1999/xlink" content-type="institution" xlink:title="Museum of Hebei University" xlink:type="simple">MHBU</abbrev>-Sol-2019-21), China: Gansu Province, Jiuquan City, Subei Mongol Autonomous County, Dangchengwan, along Road X279, <named-content xmlns:xlink="http://www.w3.org/1999/xlink" content-type="dwc:verbatimCoordinates" xlink:type="simple">39.6572°N, 95.1111°E</named-content>, altitude 2798 m, 14 July 2019, leg. Xinglong Bai; • 1♀ (<abbrev xmlns:xlink="http://www.w3.org/1999/xlink" content-type="institution" xlink:title="Museum of Hebei University" xlink:type="simple">MHBU</abbrev>-Sol-2019-24), China: Gansu Province, Jiuquan City, Subei Mongol Autonomous County, Dangchengwan, Qingshandidao, <named-content xmlns:xlink="http://www.w3.org/1999/xlink" content-type="dwc:verbatimCoordinates" xlink:type="simple">39.5775°N, 94.7494°E</named-content>, altitude 2072 m, 13 July 2019, leg. Xinglong Bai.</p><fig id="F1" position="float" orientation="portrait"><object-id xmlns:xlink="http://www.w3.org/1999/xlink" content-type="doi" xlink:type="simple">10.3897/zookeys.1269.180913.figure1</object-id><object-id xmlns:xlink="http://www.w3.org/1999/xlink" content-type="arpha" xlink:type="simple">885F9A82-561B-5C6F-95CA-3074A0EB2D04</object-id><label>Figure 1.</label><caption><p>Male holotype of <tp:taxon-name><tp:taxon-name-part taxon-name-part-type="genus" reg="Karschia">K.</tp:taxon-name-part> (<tp:taxon-name-part taxon-name-part-type="subgenus" reg="Karschia">K.</tp:taxon-name-part>) <tp:taxon-name-part taxon-name-part-type="species" reg="baii">baii</tp:taxon-name-part></tp:taxon-name> sp. nov. <bold>A</bold>. Left chelicera, retrolateral view; <bold>B</bold>. Left chelicera, prolateral view; <bold>C</bold>. Process on the fixed finger of chelicera, prolateral view; <bold>D</bold>. Propeltidium, dorsal view; <bold>E</bold>. Flagellar complex, prolateral view; <bold>F</bold>. Magnified view of the flagellar complex, prolateral view (taken from a different angle than <bold>E</bold>); <bold>G</bold>. Ctenidia on sternite III, ventral view; <bold>H</bold>. Ctenidia on sternite IV, ventral view. Scale bars: 1 mm (<bold>A, B</bold>); 0.5 mm (<bold>C–F, H</bold>); 0.2 mm (<bold>G</bold>).</p></caption><graphic xmlns:xlink="http://www.w3.org/1999/xlink" xlink:href="zookeys-1269-181_article-180913__-g001.jpg" id="oo_1540302.jpg" position="float" orientation="portrait" xlink:type="simple"><uri content-type="original_file" xlink:type="simple">https://binary.pensoft.net/fig/1540302</uri></graphic></fig><fig id="F2" position="float" orientation="portrait"><object-id xmlns:xlink="http://www.w3.org/1999/xlink" content-type="doi" xlink:type="simple">10.3897/zookeys.1269.180913.figure2</object-id><object-id xmlns:xlink="http://www.w3.org/1999/xlink" content-type="arpha" xlink:type="simple">2FF9756B-FA6D-589F-BE89-9A8169DF7DB5</object-id><label>Figure 2.</label><caption><p>Female paratype of <tp:taxon-name><tp:taxon-name-part taxon-name-part-type="genus" reg="Karschia">K.</tp:taxon-name-part> (<tp:taxon-name-part taxon-name-part-type="subgenus" reg="Karschia">K.</tp:taxon-name-part>) <tp:taxon-name-part taxon-name-part-type="species" reg="baii">baii</tp:taxon-name-part></tp:taxon-name> sp. nov., showing: <bold>A</bold>. Left chelicera in retrolateral view; <bold>B</bold>. Left chelicera in prolateral view; <bold>C</bold>. Dentition of the fixed finger; <bold>D</bold>. Dentition of the movable finger; <bold>E</bold>. Propeltidium in dorsal view; <bold>F</bold>. Ctenidia on sternite IV in ventral view; <bold>G</bold>. Genital operculum in ventral view. Scale bars: 1 mm (<bold>A, B</bold>); 0.5 mm (<bold>C–G</bold>).</p></caption><graphic xmlns:xlink="http://www.w3.org/1999/xlink" xlink:href="zookeys-1269-181_article-180913__-g002.jpg" id="oo_1540303.jpg" position="float" orientation="portrait" xlink:type="simple"><uri content-type="original_file" xlink:type="simple">https://binary.pensoft.net/fig/1540303</uri></graphic></fig><fig id="F3" position="float" orientation="portrait"><object-id xmlns:xlink="http://www.w3.org/1999/xlink" content-type="doi" xlink:type="simple">10.3897/zookeys.1269.180913.figure3</object-id><object-id xmlns:xlink="http://www.w3.org/1999/xlink" content-type="arpha" xlink:type="simple">91513511-B0DB-5AA0-A491-273BB55AAD57</object-id><label>Figure 3.</label><caption><p><tp:taxon-name><tp:taxon-name-part taxon-name-part-type="genus" reg="Karschia">Karschia</tp:taxon-name-part> (<tp:taxon-name-part taxon-name-part-type="subgenus" reg="Karschia">Karschia</tp:taxon-name-part>) <tp:taxon-name-part taxon-name-part-type="species" reg="baii">baii</tp:taxon-name-part></tp:taxon-name> sp. nov., male holotype, general habitus. <bold>A</bold>. Dorsal view; <bold>B</bold>. Ventral view. Scale bars: 5 mm.</p></caption><graphic xmlns:xlink="http://www.w3.org/1999/xlink" xlink:href="zookeys-1269-181_article-180913__-g003.jpg" id="oo_1540304.jpg" position="float" orientation="portrait" xlink:type="simple"><uri content-type="original_file" xlink:type="simple">https://binary.pensoft.net/fig/1540304</uri></graphic></fig><fig id="F4" position="float" orientation="portrait"><object-id xmlns:xlink="http://www.w3.org/1999/xlink" content-type="doi" xlink:type="simple">10.3897/zookeys.1269.180913.figure4</object-id><object-id xmlns:xlink="http://www.w3.org/1999/xlink" content-type="arpha" xlink:type="simple">8143EB1D-CBB1-5880-B917-13353995E31B</object-id><label>Figure 4.</label><caption><p>Drawings of the male <tp:taxon-name><tp:taxon-name-part taxon-name-part-type="genus" reg="Karschia">K.</tp:taxon-name-part> (<tp:taxon-name-part taxon-name-part-type="subgenus" reg="Karschia">K.</tp:taxon-name-part>) <tp:taxon-name-part taxon-name-part-type="species" reg="baii">baii</tp:taxon-name-part></tp:taxon-name> sp. nov. <bold>A</bold>. Left chelicera, retrolateral view; <bold>B</bold>. Left chelicera, prolateral view; <bold>C</bold>. Flagellar complex, prolateral view; <bold>D</bold>. Magnified view of the flagellar complex, prolateral view (drawn from a different angle than <bold>C</bold>); <bold>E</bold>. Ctenidia on sternite III, ventral view; <bold>F</bold>. Ctenidia on sternite IV, ventral view. Scale bars: 1 mm (<bold>A, B</bold>); 0.5 mm (<bold>C, D, F</bold>); 0.2 mm (<bold>E</bold>).</p></caption><graphic xmlns:xlink="http://www.w3.org/1999/xlink" xlink:href="zookeys-1269-181_article-180913__-g004.jpg" id="oo_1540305.jpg" position="float" orientation="portrait" xlink:type="simple"><uri content-type="original_file" xlink:type="simple">https://binary.pensoft.net/fig/1540305</uri></graphic></fig><fig id="F5" position="float" orientation="portrait"><object-id xmlns:xlink="http://www.w3.org/1999/xlink" content-type="doi" xlink:type="simple">10.3897/zookeys.1269.180913.figure5</object-id><object-id xmlns:xlink="http://www.w3.org/1999/xlink" content-type="arpha" xlink:type="simple">9732AA9A-6E62-53D2-A4E2-EC26C975175D</object-id><label>Figure 5.</label><caption><p>Drawings of the dentition of <tp:taxon-name><tp:taxon-name-part taxon-name-part-type="genus" reg="Karschia">K.</tp:taxon-name-part> (<tp:taxon-name-part taxon-name-part-type="subgenus" reg="Karschia">K.</tp:taxon-name-part>) <tp:taxon-name-part taxon-name-part-type="species" reg="baii">baii</tp:taxon-name-part></tp:taxon-name> sp. nov. <bold>A</bold>. Male dentition, with the left image showing the dentition on the fixed finger and the right image on the movable finger; <bold>B</bold>. Female dentition, with the left image showing the dentition on the fixed finger and the right image on the movable finger. Scale bars: 0.5 mm.</p></caption><graphic xmlns:xlink="http://www.w3.org/1999/xlink" xlink:href="zookeys-1269-181_article-180913__-g005.jpg" id="oo_1540306.jpg" position="float" orientation="portrait" xlink:type="simple"><uri content-type="original_file" xlink:type="simple">https://binary.pensoft.net/fig/1540306</uri></graphic></fig><fig id="F6" position="float" orientation="portrait"><object-id xmlns:xlink="http://www.w3.org/1999/xlink" content-type="doi" xlink:type="simple">10.3897/zookeys.1269.180913.figure6</object-id><object-id xmlns:xlink="http://www.w3.org/1999/xlink" content-type="arpha" xlink:type="simple">1FCA216D-D7F5-54AC-A6FF-E2570698F8CE</object-id><label>Figure 6.</label><caption><p>Left pedipalpal metatarsus and tarsus of the male <tp:taxon-name><tp:taxon-name-part taxon-name-part-type="genus" reg="Karschia">K.</tp:taxon-name-part> (<tp:taxon-name-part taxon-name-part-type="subgenus" reg="Karschia">K.</tp:taxon-name-part>) <tp:taxon-name-part taxon-name-part-type="species" reg="baii">baii</tp:taxon-name-part></tp:taxon-name> sp. nov. <bold>A</bold>. Dorsal view; <bold>B</bold>. Ventral view; <bold>C</bold>. Dorsal drawing; <bold>D</bold>. Ventral drawing. Scale bars: 0.5 mm.</p></caption><graphic xmlns:xlink="http://www.w3.org/1999/xlink" xlink:href="zookeys-1269-181_article-180913__-g006.jpg" id="oo_1540307.jpg" position="float" orientation="portrait" xlink:type="simple"><uri content-type="original_file" xlink:type="simple">https://binary.pensoft.net/fig/1540307</uri></graphic></fig><fig id="F7" position="float" orientation="portrait"><object-id xmlns:xlink="http://www.w3.org/1999/xlink" content-type="doi" xlink:type="simple">10.3897/zookeys.1269.180913.figure7</object-id><object-id xmlns:xlink="http://www.w3.org/1999/xlink" content-type="arpha" xlink:type="simple">607EFC70-7661-5EE2-A34F-89637DAC93C7</object-id><label>Figure 7.</label><caption><p>Left: dorsal bulge at the tip of the fixed finger of the male chelicera of <tp:taxon-name><tp:taxon-name-part taxon-name-part-type="genus" reg="Karschia">K.</tp:taxon-name-part> (<tp:taxon-name-part taxon-name-part-type="subgenus" reg="Karschia">K.</tp:taxon-name-part>) <tp:taxon-name-part taxon-name-part-type="species" reg="baii">baii</tp:taxon-name-part></tp:taxon-name> sp. nov.; Right: corresponding line drawing. Scale bars: 0.2 mm.</p></caption><graphic xmlns:xlink="http://www.w3.org/1999/xlink" xlink:href="zookeys-1269-181_article-180913__-g007.jpg" id="oo_1540308.jpg" position="float" orientation="portrait" xlink:type="simple"><uri content-type="original_file" xlink:type="simple">https://binary.pensoft.net/fig/1540308</uri></graphic></fig><fig id="F8" position="float" orientation="portrait"><object-id xmlns:xlink="http://www.w3.org/1999/xlink" content-type="doi" xlink:type="simple">10.3897/zookeys.1269.180913.figure8</object-id><object-id xmlns:xlink="http://www.w3.org/1999/xlink" content-type="arpha" xlink:type="simple">58F85F49-B29B-5C83-A8FC-24F20AA0CD6D</object-id><label>Figure 8.</label><caption><p><tp:taxon-name><tp:taxon-name-part taxon-name-part-type="genus" reg="Karschia">Karschia</tp:taxon-name-part> (<tp:taxon-name-part taxon-name-part-type="subgenus" reg="Karschia">Karschia</tp:taxon-name-part>) <tp:taxon-name-part taxon-name-part-type="species" reg="baii">baii</tp:taxon-name-part></tp:taxon-name> sp. nov., female paratype, general habitus. <bold>A</bold>. Dorsal view; <bold>B</bold>. Ventral view. Scale bars: 5 mm.</p></caption><graphic xmlns:xlink="http://www.w3.org/1999/xlink" xlink:href="zookeys-1269-181_article-180913__-g008.jpg" id="oo_1540309.jpg" position="float" orientation="portrait" xlink:type="simple"><uri content-type="original_file" xlink:type="simple">https://binary.pensoft.net/fig/1540309</uri></graphic></fig><fig id="F9" position="float" orientation="portrait"><object-id xmlns:xlink="http://www.w3.org/1999/xlink" content-type="doi" xlink:type="simple">10.3897/zookeys.1269.180913.figure9</object-id><object-id xmlns:xlink="http://www.w3.org/1999/xlink" content-type="arpha" xlink:type="simple">BDF653AB-BA00-56D9-918F-14209C48066C</object-id><label>Figure 9.</label><caption><p>Drawings of the female <tp:taxon-name><tp:taxon-name-part taxon-name-part-type="genus" reg="Karschia">K.</tp:taxon-name-part> (<tp:taxon-name-part taxon-name-part-type="subgenus" reg="Karschia">K.</tp:taxon-name-part>) <tp:taxon-name-part taxon-name-part-type="species" reg="baii">baii</tp:taxon-name-part></tp:taxon-name> sp. nov. <bold>A</bold>. Left chelicera in retrolateral view; <bold>B</bold>. Left chelicera in prolateral view; <bold>C</bold>. Ctenidia on sternite IV in ventral view; <bold>D</bold>. Genital operculum in ventral view. Scale bars: 1 mm (<bold>A, B</bold>); 0.5 mm (<bold>C, D</bold>).</p></caption><graphic xmlns:xlink="http://www.w3.org/1999/xlink" xlink:href="zookeys-1269-181_article-180913__-g009.jpg" id="oo_1540310.jpg" position="float" orientation="portrait" xlink:type="simple"><uri content-type="original_file" xlink:type="simple">https://binary.pensoft.net/fig/1540310</uri></graphic></fig><fig id="F10" position="float" orientation="portrait"><object-id xmlns:xlink="http://www.w3.org/1999/xlink" content-type="doi" xlink:type="simple">10.3897/zookeys.1269.180913.figure10</object-id><object-id xmlns:xlink="http://www.w3.org/1999/xlink" content-type="arpha" xlink:type="simple">516EFFE3-8EF8-5878-AA94-BD4EB63044B5</object-id><label>Figure 10.</label><caption><p>Genital operculum of female paratypes of <tp:taxon-name><tp:taxon-name-part taxon-name-part-type="genus" reg="Karschia">K.</tp:taxon-name-part> (<tp:taxon-name-part taxon-name-part-type="subgenus" reg="Karschia">K.</tp:taxon-name-part>) <tp:taxon-name-part taxon-name-part-type="species" reg="baii">baii</tp:taxon-name-part></tp:taxon-name> sp. nov. Scale bars: 0.5 mm.</p></caption><graphic xmlns:xlink="http://www.w3.org/1999/xlink" xlink:href="zookeys-1269-181_article-180913__-g010.jpg" id="oo_1540311.jpg" position="float" orientation="portrait" xlink:type="simple"><uri content-type="original_file" xlink:type="simple">https://binary.pensoft.net/fig/1540311</uri></graphic></fig><fig id="F11" position="float" orientation="portrait"><object-id xmlns:xlink="http://www.w3.org/1999/xlink" content-type="doi" xlink:type="simple">10.3897/zookeys.1269.180913.figure11</object-id><object-id xmlns:xlink="http://www.w3.org/1999/xlink" content-type="arpha" xlink:type="simple">EC48E308-F77B-5770-BC90-189947E7D63B</object-id><label>Figure 11.</label><caption><p>Habitat and living photos of <tp:taxon-name><tp:taxon-name-part taxon-name-part-type="genus" reg="Karschia">Karschia</tp:taxon-name-part> (<tp:taxon-name-part taxon-name-part-type="subgenus" reg="Karschia">Karschia</tp:taxon-name-part>) <tp:taxon-name-part taxon-name-part-type="species" reg="baii">baii</tp:taxon-name-part></tp:taxon-name> sp. nov. <bold>A, B</bold>. Arid desert habitat with sparse vegetation in Gansu Province; <bold>C</bold>. Male individual in natural condition; <bold>D</bold>. Female individual in natural condition; <bold>E, F</bold>. Close-up of a mating pair on <italic><tp:taxon-name><tp:taxon-name-part taxon-name-part-type="genus" reg="Artemisia">Artemisia</tp:taxon-name-part></tp:taxon-name></italic> branches, showing natural coloration and positioning during copulation.</p></caption><graphic xmlns:xlink="http://www.w3.org/1999/xlink" xlink:href="zookeys-1269-181_article-180913__-g011.jpg" id="oo_1540312.jpg" position="float" orientation="portrait" xlink:type="simple"><uri content-type="original_file" xlink:type="simple">https://binary.pensoft.net/fig/1540312</uri></graphic></fig><fig id="F12" position="float" orientation="portrait"><object-id xmlns:xlink="http://www.w3.org/1999/xlink" content-type="doi" xlink:type="simple">10.3897/zookeys.1269.180913.figure12</object-id><object-id xmlns:xlink="http://www.w3.org/1999/xlink" content-type="arpha" xlink:type="simple">F3106C44-603F-5410-8662-A60818030946</object-id><label>Figure 12.</label><caption><p>Known geographic distribution of <tp:taxon-name><tp:taxon-name-part taxon-name-part-type="genus" reg="Karschia">K.</tp:taxon-name-part> (<tp:taxon-name-part taxon-name-part-type="subgenus" reg="Karschia">K.</tp:taxon-name-part>) <tp:taxon-name-part taxon-name-part-type="species" reg="baii">baii</tp:taxon-name-part></tp:taxon-name> sp. nov., showing the type locality in Gansu Province, China.</p></caption><graphic xmlns:xlink="http://www.w3.org/1999/xlink" xlink:href="zookeys-1269-181_article-180913__-g012.jpg" id="oo_1540313.jpg" position="float" orientation="portrait" xlink:type="simple"><uri content-type="original_file" xlink:type="simple">https://binary.pensoft.net/fig/1540313</uri></graphic></fig><table-wrap id="T1" position="float" orientation="portrait"><label>Table 1.</label><caption><p>Measurements (in mm) of male and female <tp:taxon-name><tp:taxon-name-part taxon-name-part-type="genus" reg="Karschia">K.</tp:taxon-name-part> (<tp:taxon-name-part taxon-name-part-type="subgenus" reg="Karschia">K.</tp:taxon-name-part>) <tp:taxon-name-part taxon-name-part-type="species" reg="baii">baii</tp:taxon-name-part></tp:taxon-name> sp. nov.; L = length, W = width, H = height.</p></caption><table><tbody><tr><th rowspan="1" colspan="1"/><th rowspan="1" colspan="1">Male holotype</th><th rowspan="1" colspan="1">Female paratype</th></tr><tr><td rowspan="1" colspan="1">Total body L (with chelicerae)</td><td rowspan="1" colspan="1">17.00</td><td rowspan="1" colspan="1">17.46</td></tr><tr><td rowspan="1" colspan="3">Propeltidium</td></tr><tr><td rowspan="1" colspan="1">L</td><td rowspan="1" colspan="1">2.39</td><td rowspan="1" colspan="1">2.14</td></tr><tr><td rowspan="1" colspan="1">W</td><td rowspan="1" colspan="1">3.19</td><td rowspan="1" colspan="1">3.11</td></tr><tr><td rowspan="1" colspan="3">Chelicera</td></tr><tr><td rowspan="1" colspan="1">L</td><td rowspan="1" colspan="1">4.29</td><td rowspan="1" colspan="1">4.79</td></tr><tr><td rowspan="1" colspan="1">W</td><td rowspan="1" colspan="1">1.48</td><td rowspan="1" colspan="1">1.72</td></tr><tr><td rowspan="1" colspan="1">H</td><td rowspan="1" colspan="1">1.42</td><td rowspan="1" colspan="1">1.44</td></tr><tr><td rowspan="1" colspan="1">Pedipalp total L</td><td rowspan="1" colspan="1">17.35</td><td rowspan="1" colspan="1">12.30</td></tr><tr><td rowspan="1" colspan="1">Femur L</td><td rowspan="1" colspan="1">4.51</td><td rowspan="1" colspan="1">3.38</td></tr><tr><td rowspan="1" colspan="1">Tibia L</td><td rowspan="1" colspan="1">5.34</td><td rowspan="1" colspan="1">3.58</td></tr><tr><td rowspan="1" colspan="1">Basitarsus L</td><td rowspan="1" colspan="1">3.83</td><td rowspan="1" colspan="1">2.76</td></tr><tr><td rowspan="1" colspan="1">Tarsus L</td><td rowspan="1" colspan="1">1.13</td><td rowspan="1" colspan="1">0.78</td></tr><tr><td rowspan="1" colspan="1">Leg I total L</td><td rowspan="1" colspan="1">13.51</td><td rowspan="1" colspan="1">9.83</td></tr><tr><td rowspan="1" colspan="1">Femur L</td><td rowspan="1" colspan="1">1.02</td><td rowspan="1" colspan="1">0.80</td></tr><tr><td rowspan="1" colspan="1">Patella L</td><td rowspan="1" colspan="1">3.47</td><td rowspan="1" colspan="1">1.94</td></tr><tr><td rowspan="1" colspan="1">Tibia L</td><td rowspan="1" colspan="1">3.78</td><td rowspan="1" colspan="1">2.75</td></tr><tr><td rowspan="1" colspan="1">Basitarsus L</td><td rowspan="1" colspan="1">2.07</td><td rowspan="1" colspan="1">1.63</td></tr><tr><td rowspan="1" colspan="1">Tarsus L</td><td rowspan="1" colspan="1">1.17</td><td rowspan="1" colspan="1">0.91</td></tr><tr><td rowspan="1" colspan="1">Leg II total L</td><td rowspan="1" colspan="1">12.14</td><td rowspan="1" colspan="1">8.11</td></tr><tr><td rowspan="1" colspan="1">Femur L</td><td rowspan="1" colspan="1">1.35</td><td rowspan="1" colspan="1">0.91</td></tr><tr><td rowspan="1" colspan="1">Patella L</td><td rowspan="1" colspan="1">2.51</td><td rowspan="1" colspan="1">1.43</td></tr><tr><td rowspan="1" colspan="1">Tibia L</td><td rowspan="1" colspan="1">3.45</td><td rowspan="1" colspan="1">2.30</td></tr><tr><td rowspan="1" colspan="1">Basitarsus L</td><td rowspan="1" colspan="1">2.10</td><td rowspan="1" colspan="1">1.58</td></tr><tr><td rowspan="1" colspan="1">Tarsus L</td><td rowspan="1" colspan="1">1.02</td><td rowspan="1" colspan="1">0.53</td></tr><tr><td rowspan="1" colspan="1">Leg III total L</td><td rowspan="1" colspan="1">16.15</td><td rowspan="1" colspan="1">11.11</td></tr><tr><td rowspan="1" colspan="1">Femur</td><td rowspan="1" colspan="1">1.66</td><td rowspan="1" colspan="1">1.20</td></tr><tr><td rowspan="1" colspan="1">Patella L</td><td rowspan="1" colspan="1">3.39</td><td rowspan="1" colspan="1">2.02</td></tr><tr><td rowspan="1" colspan="1">Tibia L</td><td rowspan="1" colspan="1">4.37</td><td rowspan="1" colspan="1">3.00</td></tr><tr><td rowspan="1" colspan="1">Basitarsus L</td><td rowspan="1" colspan="1">3.24</td><td rowspan="1" colspan="1">2.00</td></tr><tr><td rowspan="1" colspan="1">Tarsus L</td><td rowspan="1" colspan="1">0.97</td><td rowspan="1" colspan="1">0.56</td></tr><tr><td rowspan="1" colspan="1">Leg IV total L</td><td rowspan="1" colspan="1">24.27</td><td rowspan="1" colspan="1">16.99</td></tr><tr><td rowspan="1" colspan="1">Femur L</td><td rowspan="1" colspan="1">2.91</td><td rowspan="1" colspan="1">2.29</td></tr><tr><td rowspan="1" colspan="1">Patella L</td><td rowspan="1" colspan="1">5.80</td><td rowspan="1" colspan="1">3.84</td></tr><tr><td rowspan="1" colspan="1">Tibia L</td><td rowspan="1" colspan="1">5.86</td><td rowspan="1" colspan="1">4.21</td></tr><tr><td rowspan="1" colspan="1">Basitarsus L</td><td rowspan="1" colspan="1">4.53</td><td rowspan="1" colspan="1">2.99</td></tr><tr><td rowspan="1" colspan="1">Tarsus L</td><td rowspan="1" colspan="1">1.65</td><td rowspan="1" colspan="1">1.06</td></tr></tbody></table></table-wrap></tp:treatment-sec><tp:treatment-sec sec-type="Etymology"><title>Etymology.</title><p>The species is named in honor of Dr Xinglong Bai (Museum of Hebei University), in gratitude for his generous contribution of numerous valuable specimens to this research.</p></tp:treatment-sec><tp:treatment-sec sec-type="Diagnosis"><title>Diagnosis.</title><p>The male of the new species possesses a coiled flagellum and lacks a horn-like process on the fixed finger, thus belonging to the subgenus <tp:taxon-name><tp:taxon-name-part taxon-name-part-type="genus" reg="Karschia">Karschia</tp:taxon-name-part> (<tp:taxon-name-part taxon-name-part-type="subgenus" reg="Karschia">Karschia</tp:taxon-name-part>)</tp:taxon-name>. It differs from all other <italic><tp:taxon-name><tp:taxon-name-part taxon-name-part-type="genus" reg="Karschia">Karschia</tp:taxon-name-part></tp:taxon-name></italic> species except <tp:taxon-name><tp:taxon-name-part taxon-name-part-type="genus" reg="Karschia">Karschia</tp:taxon-name-part> (<tp:taxon-name-part taxon-name-part-type="subgenus" reg="Karschia">Karschia</tp:taxon-name-part>) <tp:taxon-name-part taxon-name-part-type="species" reg="latuis">latuis</tp:taxon-name-part></tp:taxon-name> in the special dorsal crest of the male cheliceral fixed finger, but differs from <tp:taxon-name><tp:taxon-name-part taxon-name-part-type="genus" reg="Karschia">K.</tp:taxon-name-part> (<tp:taxon-name-part taxon-name-part-type="subgenus" reg="Karschia">K.</tp:taxon-name-part>) <tp:taxon-name-part taxon-name-part-type="species" reg="latuis">latuis</tp:taxon-name-part></tp:taxon-name> by the following characters (<xref ref-type="bibr" rid="B7">Fan et al. 2024</xref>): the dorsal crest above the tip of the fixed finger is higher and has a relatively smaller apex angle, whereas in <tp:taxon-name><tp:taxon-name-part taxon-name-part-type="genus" reg="Karschia">K.</tp:taxon-name-part> (<tp:taxon-name-part taxon-name-part-type="subgenus" reg="Karschia">K.</tp:taxon-name-part>) <tp:taxon-name-part taxon-name-part-type="species" reg="latuis">latuis</tp:taxon-name-part></tp:taxon-name> it is lower with a broader, more bluntly rounded apex (Fig. <xref ref-type="fig" rid="F1">1C</xref>); the flagellar complex subspiniform setae (<italic><abbrev xmlns:xlink="http://www.w3.org/1999/xlink" xlink:title="flagellar complex subspiniform to spiniform setae" xlink:type="simple">fcs</abbrev></italic>) are distinctly hook-shaped, while those of <tp:taxon-name><tp:taxon-name-part taxon-name-part-type="genus" reg="Karschia">K.</tp:taxon-name-part> (<tp:taxon-name-part taxon-name-part-type="subgenus" reg="Karschia">K.</tp:taxon-name-part>) <tp:taxon-name-part taxon-name-part-type="species" reg="latuis">latuis</tp:taxon-name-part></tp:taxon-name> are straighter and more gradually curved (Fig. <xref ref-type="fig" rid="F1">1F</xref>); the flagellum is longer (Fig. <xref ref-type="fig" rid="F1">1E</xref>); and the median longitudinal groove on the propeltidium is indistinct or weakly developed, contrasting with the prominent and deeply impressed groove in <tp:taxon-name><tp:taxon-name-part taxon-name-part-type="genus" reg="Karschia">K.</tp:taxon-name-part> (<tp:taxon-name-part taxon-name-part-type="subgenus" reg="Karschia">K.</tp:taxon-name-part>) <tp:taxon-name-part taxon-name-part-type="species" reg="latuis">latuis</tp:taxon-name-part></tp:taxon-name> (Fig. <xref ref-type="fig" rid="F1">1D</xref>). The female of the new species differs from <tp:taxon-name><tp:taxon-name-part taxon-name-part-type="genus" reg="Karschia">K.</tp:taxon-name-part> (<tp:taxon-name-part taxon-name-part-type="subgenus" reg="Karschia">K.</tp:taxon-name-part>) <tp:taxon-name-part taxon-name-part-type="species" reg="latuis">latuis</tp:taxon-name-part></tp:taxon-name> as follows: genital operculum more complex: overall outline of two isosceles right-angled triangles with right-angle vertices projecting anteriorly; distinct boundary between genital plates; small opening between inner margins on both sides; and posterior margin with transverse thickened structure and a pair of ventrally directed rod-like structures (Fig. <xref ref-type="fig" rid="F2">2G</xref>).</p></tp:treatment-sec><tp:treatment-sec sec-type="Description"><title>Description.</title><p><bold>Adult male (holotype and paratypes) (</bold>Figs <xref ref-type="fig" rid="F1">1</xref>, 3–7).</p><p><bold><italic>Measurements</italic></bold>. Metric data as shown in Table <xref ref-type="table" rid="T1">1</xref>.</p><p><bold><italic>Coloration</italic></bold> (Fig. <xref ref-type="fig" rid="F3">3A, B</xref>). In specimens preserved in 95% ethanol: propeltidium predominantly yellowish-brown, median sulcus inconspicuous, yellowish; ocular tubercle black, surrounded by brownish spots; cheliceral manus predominantly yellow, covered with long yellowish-brown setae; fingers reddish-brown, especially on teeth; meso- and metapeltidium yellow; opisthosoma generally yellowish-gray, dorsally densely clothed with yellow setae; dorsal and ventral sclerites darker, dorsal sclerites with two dark longitudinal bands; pedipalps and legs yellow to brown, darkening from base to apex (most pronounced in pedipalps and leg IV); malleoli whitish.</p><p><bold><italic>Propeltidium</italic></bold> (Fig. <xref ref-type="fig" rid="F1">1D</xref>). Propeltidium wider than long (ratio of <abbrev xmlns:xlink="http://www.w3.org/1999/xlink" xlink:title="propeltidium length" xlink:type="simple">PL</abbrev>/<abbrev xmlns:xlink="http://www.w3.org/1999/xlink" xlink:title="propeltidium width" xlink:type="simple">PW</abbrev> 0.75), with long spiniform setae and dense short, fine setae perpendicular to surface; median sulcus inconspicuous; ocular tubercle with spiniform setae on each side, showing signs of shedding; interocular distance slightly less than eye length; propeltidium with median eyes only on ocular tubercle; no vestigial lateral eyes or pigmented spots (<xref ref-type="bibr" rid="B1">Bernard 1894</xref>; <xref ref-type="bibr" rid="B12">Miether and Dunlop 2016</xref>).</p><p><bold><italic>Cheliceral dentition and processes</italic></bold> (Fig. <xref ref-type="fig" rid="F5">5A</xref>). Fixed finger with median teeth series comprising three well-developed primary teeth (<abbrev xmlns:xlink="http://www.w3.org/1999/xlink" xlink:title="fixed finger, proximal tooth" xlink:type="simple">FP</abbrev>, <abbrev xmlns:xlink="http://www.w3.org/1999/xlink" xlink:title="fixed finger, medial tooth" xlink:type="simple">FM</abbrev> and <abbrev xmlns:xlink="http://www.w3.org/1999/xlink" xlink:title="fixed finger, distal tooth" xlink:type="simple">FD</abbrev>), graded as <abbrev xmlns:xlink="http://www.w3.org/1999/xlink" xlink:title="fixed finger, medial tooth" xlink:type="simple">FM</abbrev> &gt; <abbrev xmlns:xlink="http://www.w3.org/1999/xlink" xlink:title="fixed finger, distal tooth" xlink:type="simple">FD</abbrev> &gt; <abbrev xmlns:xlink="http://www.w3.org/1999/xlink" xlink:title="fixed finger, proximal tooth" xlink:type="simple">FP</abbrev>, plus two secondary <abbrev xmlns:xlink="http://www.w3.org/1999/xlink" xlink:title="fixed finger, submedial tooth/teeth" xlink:type="simple">FSM</abbrev> teeth and one secondary <abbrev xmlns:xlink="http://www.w3.org/1999/xlink" xlink:title="fixed finger, subdistal tooth/teeth" xlink:type="simple">FSD</abbrev> tooth; secondary teeth distinctly smaller than primary teeth; fondal series consisting of profondal teeth series with five teeth (<abbrev xmlns:xlink="http://www.w3.org/1999/xlink" xlink:title="profondal medial tooth" xlink:type="simple">PFM</abbrev>, <abbrev xmlns:xlink="http://www.w3.org/1999/xlink" xlink:title="profondal proximal tooth" xlink:type="simple">PFP</abbrev>, <abbrev xmlns:xlink="http://www.w3.org/1999/xlink" xlink:title="profondal submedial tooth" xlink:type="simple">PFSM</abbrev>, two <abbrev xmlns:xlink="http://www.w3.org/1999/xlink" xlink:title="profondal subproximal tooth" xlink:type="simple">PFSP</abbrev>) and retrofondal teeth series with seven teeth (two <abbrev xmlns:xlink="http://www.w3.org/1999/xlink" xlink:title="retrofondal apical tooth/teeth" xlink:type="simple">RFA</abbrev>, <abbrev xmlns:xlink="http://www.w3.org/1999/xlink" xlink:title="retrofondal medial tooth" xlink:type="simple">RFM</abbrev>, <abbrev xmlns:xlink="http://www.w3.org/1999/xlink" xlink:title="retrofondal proximal tooth" xlink:type="simple">RFP</abbrev>, three <abbrev xmlns:xlink="http://www.w3.org/1999/xlink" xlink:title="retrofondal subproximal tooth/teeth" xlink:type="simple">RFSP</abbrev>); fixed finger mucron bearing a specialized triangular dorsal crest (above the <abbrev xmlns:xlink="http://www.w3.org/1999/xlink" xlink:title="fixed finger, terminal tooth" xlink:type="simple">FT</abbrev>), apex slightly curved, hook-shaped, lacking subterminal (<abbrev xmlns:xlink="http://www.w3.org/1999/xlink" xlink:title="fixed finger, subterminal tooth/teeth" xlink:type="simple">FST</abbrev>) tooth; movable finger with median teeth series bearing well-developed <abbrev xmlns:xlink="http://www.w3.org/1999/xlink" xlink:title="movable finger, medial tooth" xlink:type="simple">MM</abbrev> and <abbrev xmlns:xlink="http://www.w3.org/1999/xlink" xlink:title="movable finger, proximal tooth" xlink:type="simple">MP</abbrev> teeth, subequal in size, and two secondary <abbrev xmlns:xlink="http://www.w3.org/1999/xlink" xlink:title="movable finger, submedial tooth/teeth" xlink:type="simple">MSM</abbrev> teeth smaller than <abbrev xmlns:xlink="http://www.w3.org/1999/xlink" xlink:title="movable finger, medial tooth" xlink:type="simple">MM</abbrev>; no subproximal (<abbrev xmlns:xlink="http://www.w3.org/1999/xlink" xlink:title="movable finger, subproximal tooth/teeth" xlink:type="simple">MSP</abbrev>) or subterminal (<abbrev xmlns:xlink="http://www.w3.org/1999/xlink" xlink:title="movable finger, subterminal teeth" xlink:type="simple">MST</abbrev>) teeth present.</p><p><bold><italic>Cheliceral setose areas and stridulatory plate</italic></bold> (Fig. <xref ref-type="fig" rid="F1">1A, B</xref>). Retrolateral and dorsal surfaces of the manus with large, apically bifurcated setae (<italic><abbrev xmlns:xlink="http://www.w3.org/1999/xlink" xlink:title="retrolateral manus setae" xlink:type="simple">rlm</abbrev></italic> series); retrolateral and dorsal surfaces of the fixed finger with simple apical setae of varying sizes (<italic><abbrev xmlns:xlink="http://www.w3.org/1999/xlink" xlink:title="retrolateral finger setae" xlink:type="simple">rlf</abbrev></italic> series); <italic><abbrev xmlns:xlink="http://www.w3.org/1999/xlink" xlink:title="retrolateral manus setae" xlink:type="simple">rlm</abbrev></italic> and <italic><abbrev xmlns:xlink="http://www.w3.org/1999/xlink" xlink:title="retrolateral finger setae" xlink:type="simple">rlf</abbrev></italic> setae typically straight and stiff. Prolateral surface with an array of setal types: proventral distal setae (<italic><abbrev xmlns:xlink="http://www.w3.org/1999/xlink" xlink:title="proventral distal setae" xlink:type="simple">pvd</abbrev></italic>) consisting of two rows of plumose setae extending to the level of the <abbrev xmlns:xlink="http://www.w3.org/1999/xlink" xlink:title="profondal medial tooth" xlink:type="simple">PFM</abbrev> tooth; proventral subdistal setae align in a single row, developing a well-defined comb-like structure (<italic><abbrev xmlns:xlink="http://www.w3.org/1999/xlink" xlink:title="proventral subdistal setae" xlink:type="simple">pvsd</abbrev></italic> comb); promedial setae (<italic><abbrev xmlns:xlink="http://www.w3.org/1999/xlink" xlink:title="promedial setae" xlink:type="simple">pm</abbrev></italic> series) short, brush-like, simple-tipped filiform setae covering carpet-like area; proximal prodorsal area with five long, thick, simple-tipped, unbarbed setae (<italic><abbrev xmlns:xlink="http://www.w3.org/1999/xlink" xlink:title="prodorsal proximal setae" xlink:type="simple">pdp</abbrev></italic>). Stridulatory plate extends longer than high, occupying most of the prolateral surface, bearing several <italic><abbrev xmlns:xlink="http://www.w3.org/1999/xlink" xlink:title="prodorsal proximal setae" xlink:type="simple">pdp</abbrev></italic> setae along dorsal margin; stridulatory ridge indistinct; movable finger prolateral surface bristles with dense setation; movable finger prodorsal setae (<italic><abbrev xmlns:xlink="http://www.w3.org/1999/xlink" xlink:title="movable finger, prodorsal setae" xlink:type="simple">mpd</abbrev></italic>) series as a slightly staggered row of plumose setae; adjacent movable finger promedial (<italic><abbrev xmlns:xlink="http://www.w3.org/1999/xlink" xlink:title="movable finger promedial setae" xlink:type="simple">mpm</abbrev></italic>) and proventral (<italic><abbrev xmlns:xlink="http://www.w3.org/1999/xlink" xlink:title="movable finger, proventral setae" xlink:type="simple">mpv</abbrev></italic>) setal series tightly packed with fine, non-plumose setae.</p><p><bold><italic>Cheliceral flagellar complex</italic></bold> (Fig. <xref ref-type="fig" rid="F1">1B, E, F</xref>). The flagellar complex consists of flagellum, flagellar complex plumose (<italic><abbrev xmlns:xlink="http://www.w3.org/1999/xlink" xlink:title="flagellar complex plumose setae" xlink:type="simple">fcp</abbrev></italic>) setae, and flagellar complex subspiniform (<italic><abbrev xmlns:xlink="http://www.w3.org/1999/xlink" xlink:title="flagellar complex subspiniform to spiniform setae" xlink:type="simple">fcs</abbrev></italic>) setae. Flagellum composite, rotatable, long, coiled, lacking lateral apophysis (defined here as a small protrusion on the proximal lateral side of the flagellum); attached to prodorsal surface of fixed finger via short stalk situated in deep alveolus. Flagellar complex plumose (<italic><abbrev xmlns:xlink="http://www.w3.org/1999/xlink" xlink:title="flagellar complex plumose setae" xlink:type="simple">fcp</abbrev></italic>) setae (i.e., modified <italic><abbrev xmlns:xlink="http://www.w3.org/1999/xlink" xlink:title="proventral distal setae" xlink:type="simple">pvd</abbrev></italic>) broadened and elongated, extending beyond distal tip of fixed finger. Flagellar complex subspiniform (<italic><abbrev xmlns:xlink="http://www.w3.org/1999/xlink" xlink:title="flagellar complex subspiniform to spiniform setae" xlink:type="simple">fcs</abbrev></italic>) setae, comprising two setae: one robust, gradually tapering; the other slender, basally swollen, abruptly narrowing to filiform, extending ventrally.</p><p><bold><italic>Opisthosoma</italic></bold> (Fig. <xref ref-type="fig" rid="F1">1G, H</xref>). Entire surface covered with nearly adpressed fine setae and numerous long, curved, bifurcate setae; tergites densely setose; ctenidia present on sternites III and IV (spiracular sternite III and post-spiracular sternite IV); sternite III with symmetric groups of needle-like ctenidia gradually increasing in size towards the posterior margin; sternite IV with single row of 13 slender, elongate ctenidia.</p><p><bold><italic>Pedipalps</italic></bold> (Fig. <xref ref-type="fig" rid="F6">6</xref>). All segments covered with short, fine setae and several long, thick setae; tarsus ventrally with seven short, strong spiniform setae arranged asymmetrically; no dorsal or lateral spines; metatarsus with eight ventral spiniform setae, 1/1/2/1/1/1/1 pattern (from distal to proximal); papillae dense, central region incomplete due to shedding during preservation.</p><p><bold><italic>Legs</italic></bold>. Covered with numerous elongate setae and short, soft setae; elongate setae especially abundant on metatarsi; leg I lacking spiniform setae, with two small terminal claws; tibiae of legs II and III each with 3 ventral distal spiniform setae, while tibia of leg IV with 5; metatarsus with 9 (leg II), 10 (leg III), and 8 (leg IV) spiniform setae, respectively; tarsi anterior surfaces densely setose with short spiniform setae.</p><p><bold><italic>Intraspecific variation in male fixed-finger morphology</italic></bold> (Fig. <xref ref-type="fig" rid="F7">7</xref>). Observed in eight males of <tp:taxon-name><tp:taxon-name-part taxon-name-part-type="genus" reg="Karschia">K.</tp:taxon-name-part> (<tp:taxon-name-part taxon-name-part-type="subgenus" reg="Karschia">K.</tp:taxon-name-part>) <tp:taxon-name-part taxon-name-part-type="species" reg="baii">baii</tp:taxon-name-part></tp:taxon-name> sp. nov., including holotype and paratypes; the overall shape and dentition of male cheliceral fixed finger consistent across all specimens; all individuals possess a distinct dorsal apical process, confirming stable diagnostic value; minor variation in length, extension, and apical angle of dorsal apical process, as well as in apex shape (ranging from acute to blunt) and contour of dorsal margin; apical angle ranges from 70° to 100°; process height (perpendicular distance from apex to dorsal margin of fixed finger) ranges from 0.16 to 0.22 mm; variation shows no correlation with collection locality or body size, indicative of non-genetic phenotypic plasticity, potentially ontogenetic or environmental in origin; all specimens share core diagnostic characters, supporting conspecificity.</p><p><bold>Adult female (paratypes)</bold> (Figs <xref ref-type="fig" rid="F2">2</xref>, <xref ref-type="fig" rid="F5">5</xref>, 8–10).</p><p><bold><italic>Measurements</italic></bold>. Metric data as shown in Table <xref ref-type="table" rid="T1">1</xref>.</p><p><bold><italic>Coloration</italic></bold> (Fig. <xref ref-type="fig" rid="F8">8</xref>). In 95% ethanol, female similar to male in overall coloration; prosoma darker and opisthosoma paler, differences possibly reflecting variation in preservation conditions rather than intrinsic pigmentation.</p><p><bold><italic>Propeltidium</italic></bold> (Fig. <xref ref-type="fig" rid="F2">2E</xref>). Mostly like male, but female eyes smaller, and spiniform setae around ocular tubercle fewer in number and less robust than those of male.</p><p><bold><italic>Cheliceral dentition and processes</italic></bold> (Figs <xref ref-type="fig" rid="F2">2C</xref>, <xref ref-type="fig" rid="F2">2D</xref>, <xref ref-type="fig" rid="F5">5B</xref>, <xref ref-type="fig" rid="F9">9</xref>). Fixed finger with median teeth series comprising three well-developed primary teeth (<abbrev xmlns:xlink="http://www.w3.org/1999/xlink" xlink:title="fixed finger, proximal tooth" xlink:type="simple">FP</abbrev>, <abbrev xmlns:xlink="http://www.w3.org/1999/xlink" xlink:title="fixed finger, medial tooth" xlink:type="simple">FM</abbrev> and <abbrev xmlns:xlink="http://www.w3.org/1999/xlink" xlink:title="fixed finger, distal tooth" xlink:type="simple">FD</abbrev>); <abbrev xmlns:xlink="http://www.w3.org/1999/xlink" xlink:title="fixed finger, distal tooth" xlink:type="simple">FD</abbrev> smaller, <abbrev xmlns:xlink="http://www.w3.org/1999/xlink" xlink:title="fixed finger, medial tooth" xlink:type="simple">FM</abbrev> and <abbrev xmlns:xlink="http://www.w3.org/1999/xlink" xlink:title="fixed finger, proximal tooth" xlink:type="simple">FP</abbrev> similarly sized; plus three secondary teeth: one <abbrev xmlns:xlink="http://www.w3.org/1999/xlink" xlink:title="fixed finger, subdistal tooth/teeth" xlink:type="simple">FSD</abbrev> and two <abbrev xmlns:xlink="http://www.w3.org/1999/xlink" xlink:title="fixed finger, submedial tooth/teeth" xlink:type="simple">FSM</abbrev>; all secondary teeth smaller than primary teeth. Fondal series comprising profondal teeth series with six teeth (<abbrev xmlns:xlink="http://www.w3.org/1999/xlink" xlink:title="profondal medial tooth" xlink:type="simple">PFM</abbrev>, <abbrev xmlns:xlink="http://www.w3.org/1999/xlink" xlink:title="profondal proximal tooth" xlink:type="simple">PFP</abbrev>, <abbrev xmlns:xlink="http://www.w3.org/1999/xlink" xlink:title="profondal submedial tooth" xlink:type="simple">PFSM</abbrev>, three <abbrev xmlns:xlink="http://www.w3.org/1999/xlink" xlink:title="profondal subproximal tooth" xlink:type="simple">PFSP</abbrev>), and retrofondal teeth series with nine teeth (<abbrev xmlns:xlink="http://www.w3.org/1999/xlink" xlink:title="retrofondal apical tooth/teeth" xlink:type="simple">RFA</abbrev>, <abbrev xmlns:xlink="http://www.w3.org/1999/xlink" xlink:title="retrofondal medial tooth" xlink:type="simple">RFM</abbrev>, <abbrev xmlns:xlink="http://www.w3.org/1999/xlink" xlink:title="retrofondal proximal tooth" xlink:type="simple">RFP</abbrev>, RFSM, five <abbrev xmlns:xlink="http://www.w3.org/1999/xlink" xlink:title="retrofondal subproximal tooth/teeth" xlink:type="simple">RFSP</abbrev>). Mucron of fixed finger without subterminal (<abbrev xmlns:xlink="http://www.w3.org/1999/xlink" xlink:title="fixed finger, subterminal tooth/teeth" xlink:type="simple">FST</abbrev>) teeth. Movable finger with median teeth series comprising two primary teeth (<abbrev xmlns:xlink="http://www.w3.org/1999/xlink" xlink:title="movable finger, medial tooth" xlink:type="simple">MM</abbrev> and <abbrev xmlns:xlink="http://www.w3.org/1999/xlink" xlink:title="movable finger, proximal tooth" xlink:type="simple">MP</abbrev>), both similar in size; plus four <abbrev xmlns:xlink="http://www.w3.org/1999/xlink" xlink:title="movable finger, subterminal teeth" xlink:type="simple">MST</abbrev>, three <abbrev xmlns:xlink="http://www.w3.org/1999/xlink" xlink:title="movable finger, submedial tooth/teeth" xlink:type="simple">MSM</abbrev>, four <abbrev xmlns:xlink="http://www.w3.org/1999/xlink" xlink:title="movable finger, subproximal tooth/teeth" xlink:type="simple">MSP</abbrev>; all secondary teeth upright and triangular in shape.</p><p><bold><italic>Cheliceral setose areas</italic></bold> (Fig. <xref ref-type="fig" rid="F2">2A, B</xref>). Generally similar to male, setose areas more slender and less developed in female; proventral distal setae (<italic><abbrev xmlns:xlink="http://www.w3.org/1999/xlink" xlink:title="proventral distal setae" xlink:type="simple">pvd</abbrev></italic>) with single row of plumose setae; lacking flagellar complex.</p><p><bold><italic>Opisthosoma</italic></bold> (Fig. <xref ref-type="fig" rid="F2">2F, G</xref>). Entire surface covered with fine, soft setae and numerous dense, long setae; genital operculum triangular, with distinct demarcation between plates and a pair of clavate structures beneath posterior margin; genital opening situated beneath medial margin; sternite IV with single row of 17 slender, columnar ctenidia extending onto succeeding sternite.</p><p><bold><italic>Pedipalps</italic></bold>. All segments covered with short, fine setae and long, thick setae; tarsus and metatarsus lack spiniform setae.</p><p><bold><italic>Legs</italic></bold>. Same as in the male.</p></tp:treatment-sec><tp:treatment-sec sec-type="Intraspecific variation in female genital operculum"><title>Intraspecific variation in female genital operculum.</title><p>(Fig. <xref ref-type="fig" rid="F10">10</xref>) Female paratypes exhibit a consistent genital operculum structure: an overall triangular outline, genital plates clearly demarcated with the right-angle vertex projecting anteriorly, and a transverse thickened ridge along the posterior margin. Minor intraspecific variation appears in the size and shape of the genital opening, ranging from slit-like to slightly elliptical; the width and contour of the posterior margin; the dimensions and contour of the genital plates, with measurements from mature specimens (excluding distinctly smaller juveniles) yielding lateral margins of 1.39 to 1.88 mm, inner margins of 1.16 to 1.38 mm, and posterior margins of 1.00 to 1.41 mm; and localized epidermal damage around the genital opening in some specimens. <xref ref-type="bibr" rid="B5">Erdek (2020)</xref> attributed such injuries and deformities to the female abdomen and genital region to contact with male tarsal setae and chelicerae during prey capture, coercive pre-copulatory behavior, and copulation. Observed differences likely result from male–female mating interactions. All variants fall within the diagnostic character range. This confirms the species as taxonomically stable.</p></tp:treatment-sec><tp:treatment-sec sec-type="Distribution and habitat"><title>Distribution and habitat.</title><p>(Figs <xref ref-type="fig" rid="F11">11A</xref>, <xref ref-type="fig" rid="F11">11B</xref>, <xref ref-type="fig" rid="F12">12</xref>) <italic><tp:taxon-name><tp:taxon-name-part taxon-name-part-type="genus" reg="Karschia">Karschia</tp:taxon-name-part></tp:taxon-name></italic> (<italic><tp:taxon-name><tp:taxon-name-part taxon-name-part-type="genus" reg="Karschia">K.</tp:taxon-name-part></tp:taxon-name></italic>) <tp:taxon-name><tp:taxon-name-part taxon-name-part-type="genus" reg="Karschia"/><tp:taxon-name-part taxon-name-part-type="species">baii</tp:taxon-name-part></tp:taxon-name> sp. nov. is currently known from Aksay Kazakh Autonomous County, Dangchengwan Town in Subei Mongol Autonomous County, and Wushikate in the Annanba Protected Area, all located in Jiuquan City, Gansu Province, China. Specimens were collected at elevations ranging from 2072 to 2798 m, with the lowest record from Qingshandidao near Dangchengwan (2072 m), the highest from along Road X279 near Dangchengwan (2798 m; paratype), and the holotype locality (Aksai County) at 2450.19 m.</p><p>All specimens were collected in sparsely vegetated sandy or sandy-gravelly habitats, commonly found on the surface or among low vegetation in open desert areas. The region is characterized by an arid climate with low precipitation, and the ground is covered primarily with coarse sand and gravel. Vegetation is sparse, composed of low, drought-tolerant desert plants, and occurs in scattered patches.</p><p>The elevational distribution of this species indicates that it inhabits mid- to high-elevation arid ecosystems in northwestern China. Notably, the genus <italic><tp:taxon-name><tp:taxon-name-part taxon-name-part-type="genus" reg="Karschia">Karschia</tp:taxon-name-part></tp:taxon-name></italic> exhibits an exceptionally broad altitudinal range in China, extending from approximately 1300 m in northwestern desert regions (<tp:taxon-name><tp:taxon-name-part taxon-name-part-type="genus" reg="Karschia">Karschia</tp:taxon-name-part> (<tp:taxon-name-part taxon-name-part-type="subgenus" reg="Rhinokarschia">Rhinokarschia</tp:taxon-name-part>) <tp:taxon-name-part taxon-name-part-type="species" reg="liui">liui</tp:taxon-name-part></tp:taxon-name>) to as high as 4200 m in the alpine zones of the Tibetan Plateau (<tp:taxon-name><tp:taxon-name-part taxon-name-part-type="genus" reg="Karschia">Karschia</tp:taxon-name-part> (<tp:taxon-name-part taxon-name-part-type="subgenus" reg="Karschia">Karschia</tp:taxon-name-part>) <tp:taxon-name-part taxon-name-part-type="species" reg="trisetalis">trisetalis</tp:taxon-name-part></tp:taxon-name>). <tp:taxon-name><tp:taxon-name-part taxon-name-part-type="genus" reg="Karschia">Karschia</tp:taxon-name-part> (<tp:taxon-name-part taxon-name-part-type="subgenus" reg="Karschia">Karschia</tp:taxon-name-part>) <tp:taxon-name-part taxon-name-part-type="species" reg="baii">baii</tp:taxon-name-part></tp:taxon-name> sp. nov. occupies the upper-middle segment of this elevational gradient and occurs at distinctly higher elevations than its congener species <tp:taxon-name><tp:taxon-name-part taxon-name-part-type="genus" reg="Karschia">K.</tp:taxon-name-part> (<tp:taxon-name-part taxon-name-part-type="subgenus" reg="Karschia">K.</tp:taxon-name-part>) <tp:taxon-name-part taxon-name-part-type="species" reg="latuis">latuis</tp:taxon-name-part></tp:taxon-name>. Together with its distinct morphological characters, this elevational differentiation provides additional support for recognizing <tp:taxon-name><tp:taxon-name-part taxon-name-part-type="genus" reg="Karschia">K.</tp:taxon-name-part> (<tp:taxon-name-part taxon-name-part-type="subgenus" reg="Karschia">K.</tp:taxon-name-part>) <tp:taxon-name-part taxon-name-part-type="species" reg="baii">baii</tp:taxon-name-part></tp:taxon-name> sp. nov. as a valid new species.</p></tp:treatment-sec><ref-list><ref id="B7"><mixed-citation xmlns:xlink="http://www.w3.org/1999/xlink" xlink:type="simple">Fan W, Zhang C, Zhang F (2024) Two new species of genus <italic><tp:taxon-name><tp:taxon-name-part taxon-name-part-type="genus">Karschia</tp:taxon-name-part></tp:taxon-name></italic> Walter, 1889 (<tp:taxon-name><tp:taxon-name-part taxon-name-part-type="order">Solifugae</tp:taxon-name-part></tp:taxon-name>, <tp:taxon-name><tp:taxon-name-part taxon-name-part-type="family">Karschiidae</tp:taxon-name-part></tp:taxon-name>) from northwest China. Zootaxa 5538(2): 153–168. <ext-link xlink:href="10.11646/zootaxa.5538.2.3" ext-link-type="doi" xlink:type="simple">https://doi.org/10.11646/zootaxa.5538.2.3</ext-link></mixed-citation></ref><ref id="B1"><mixed-citation xmlns:xlink="http://www.w3.org/1999/xlink" xlink:type="simple">Bernard HM (1894) Lateral eyes in the <tp:taxon-name><tp:taxon-name-part taxon-name-part-type="family">Galeodidae</tp:taxon-name-part></tp:taxon-name>. Journal of Natural History 13(78): 517–520. <ext-link xlink:href="10.1080/00222939408677746" ext-link-type="doi" xlink:type="simple">https://doi.org/10.1080/00222939408677746</ext-link></mixed-citation></ref><ref id="B12"><mixed-citation xmlns:xlink="http://www.w3.org/1999/xlink" xlink:type="simple">Miether ST, Dunlop JA (2016) Lateral eye evolution in the arachnids. Arachnology 17(2): 103–119. <ext-link xlink:href="10.13156/arac.2006.17.2.103" ext-link-type="doi" xlink:type="simple">https://doi.org/10.13156/arac.2006.17.2.103</ext-link></mixed-citation></ref><ref id="B5"><mixed-citation xmlns:xlink="http://www.w3.org/1999/xlink" xlink:type="simple">Erdek M (2020) An evaluation on the sexual mutilation in females of <italic><tp:taxon-name><tp:taxon-name-part taxon-name-part-type="genus">Gylippus</tp:taxon-name-part></tp:taxon-name></italic> Simon, 1879 species (<tp:taxon-name><tp:taxon-name-part taxon-name-part-type="subfamily">Gylippinae</tp:taxon-name-part></tp:taxon-name>, <tp:taxon-name><tp:taxon-name-part taxon-name-part-type="family">Gylippidae</tp:taxon-name-part></tp:taxon-name>, <tp:taxon-name><tp:taxon-name-part taxon-name-part-type="order">Solifugae</tp:taxon-name-part></tp:taxon-name>). BEU Journal of Science 9(4): 1581–1586. <ext-link xlink:href="10.17798/bitlisfen.791395" ext-link-type="doi" xlink:type="simple">https://doi.org/10.17798/bitlisfen.791395</ext-link></mixed-citation></ref></ref-list></tp:taxon-treatment>
